# Supplementary material for: Exploring the Role of TSPO-PET Imaging Among MRI-Negative Patients with Temporal Lobe Epilepsy: From the Perspective of Heterogeneity
Source: Brain Sci. 2026 Feb 22;16(2):246. doi: 10.3390/brainsci16020246 (PMC12938426; doi:10.3390/brainsci16020246)
Supplement: Supplementary file 1 [file brainsci-16-00246-s001.zip]

Archive with 1 entries (1 files):
- brainsci-4143390-supplementary.pdf
